# Supplementary material for: Effects of major vein blockage and aquaporin inhibition on leaf hydraulics and stomatal conductance
Source: Proc Biol Sci. 2019 Jun 5;286(1904):20190799. doi: 10.1098/rspb.2019.0799 (PMC6571453; doi:10.1098/rspb.2019.0799)
Supplement: Supplementary data sheet [file rspb20190799supp2.xlsx]

## Sheet: Vein blockage (Fig2, 3)
Species	Treat	Kleaf		Species	Treat	stomatal conductance	Leaf water potential		Species	Treat	PLC of Kleaf	PLC of gs
Quercus glauca	control	11.8148		Quercus glauca	control	103.727	-0.78		Quercus glauca	control	0	0
Quercus glauca	control	11.1953		Quercus glauca	control	183.73	-0.5		Quercus glauca	cutA	44.3575	45.6393
Quercus glauca	control	13.1421		Quercus glauca	control	104.832	-0.54		Quercus glauca	cutB	74.6232	76.0563
Quercus glauca	control	12.725		Quercus glauca	control	158.722	-0.45		Quercus glauca	cutC	83.5638	85.1349
Quercus glauca	control	12.7194		Quercus glauca	control	78.3553	-0.26		Quercus serrata	control	0	0
Quercus glauca	control	11.5512		Quercus glauca	control	141.782	-0.25		Quercus serrata	cutA	42.9194	52.1697
Quercus glauca	cutA	6.81544		Quercus glauca	control	71.3089	-0.4		Quercus serrata	cutB	78.6961	76.2342
Quercus glauca	cutA	9.25167		Quercus glauca	cutA	112.996	-0.83		Quercus serrata	cutC	91.021	84.0106
Quercus glauca	cutA	6.54421		Quercus glauca	cutA	82.5639	-0.67		Pueraria lobata	control	0	0
Quercus glauca	cutA	7.95117		Quercus glauca	cutA	39.3231	-1		Pueraria lobata	cutA	20.1102	21.6284
Quercus glauca	cutA	5.17047		Quercus glauca	cutA	59.598	-0.57		Pueraria lobata	cutB	59.5378	81.0356
Quercus glauca	cutA	4.96831		Quercus glauca	cutA	33.4756	-0.34		Pueraria lobata	cutC	92.1145	96.9725
Quercus glauca	cutB	4.37443		Quercus glauca	cutA	62.9269	-0.62
Quercus glauca	cutB	1.70167		Quercus glauca	cutA	67.0827	-0.51
Quercus glauca	cutB	2.71371		Quercus glauca	cutB	48.2961	-1.73
Quercus glauca	cutB	1.53981		Quercus glauca	cutB	41.116	-2.19
Quercus glauca	cutB	2.58487		Quercus glauca	cutB	18.1931	-1.57
Quercus glauca	cutB	5.64808		Quercus glauca	cutB	24.9608	-1.62
Quercus glauca	cutC	3.10491		Quercus glauca	cutB	11.5955	-0.67
Quercus glauca	cutC	3.10929		Quercus glauca	cutB	28.7379	-0.74
Quercus glauca	cutC	0.270642		Quercus glauca	cutC	32.6846	-2.26
Quercus glauca	cutC	0.875212		Quercus glauca	cutC	7.07731	-2.54
Quercus glauca	cutC	1.35513		Quercus glauca	cutC	9.02604	-2.01
Quercus glauca	cutC	3.30757		Quercus glauca	cutC	18.2883	-1.97
Quercus serrata	control	9.72416		Quercus glauca	cutC	17.819	-1.93
Quercus serrata	control	10.2363		Quercus glauca	cutC	6.36723	-2.29
Quercus serrata	control	6.2849		Quercus glauca	cutC	33.9696	-2.03
Quercus serrata	control	6.0276		Quercus serrata	control	69.3466	-0.65
Quercus serrata	control	9.60041		Quercus serrata	control	61.2502	-0.71
Quercus serrata	cutA	4.71683		Quercus serrata	control	86.4328	-0.52
Quercus serrata	cutA	7.92866		Quercus serrata	control	140.976	-0.52
Quercus serrata	cutA	3.24414		Quercus serrata	control	45.9985	-0.73
Quercus serrata	cutA	3.87936		Quercus serrata	control	158.444	-0.76
Quercus serrata	cutA	4.13256		Quercus serrata	control	89.3635	-0.54
Quercus serrata	cutB	2.65596		Quercus serrata	control	139.755	-0.48
Quercus serrata	cutB	1.03011		Quercus serrata	cutA	53.9177	-1.2
Quercus serrata	cutB	0.918267		Quercus serrata	cutA	50.5855	-1.18
Quercus serrata	cutB	0.837255		Quercus serrata	cutA	30.7873	-1.62
Quercus serrata	cutB	3.47905		Quercus serrata	cutA	55.9847	-1.74
Quercus serrata	cutC	2.21305		Quercus serrata	cutA	81.5734	-1.25
Quercus serrata	cutC	0.116066		Quercus serrata	cutA	35.2453	-1.31
Quercus serrata	cutC	0.509266		Quercus serrata	cutA	38.7552	-1.52
Quercus serrata	cutC	0.169473		Quercus serrata	cutA	31.7599	-1.53
Pueraria lobata	control	9.76266		Quercus serrata	cutB	26.066	-1.39
Pueraria lobata	control	5.08051		Quercus serrata	cutB	15.4781	-1.15
Pueraria lobata	control	6.7189		Quercus serrata	cutB	20.4545	-1.64
Pueraria lobata	control	4.07813		Quercus serrata	cutB	43.5246	-0.45
Pueraria lobata	control	6.1848		Quercus serrata	cutB	11.4289	-1.6
Pueraria lobata	cutA	4.7796		Quercus serrata	cutB	22.2629	-1.31
Pueraria lobata	cutA	6.07818		Quercus serrata	cutB	25.3919	-1.53
Pueraria lobata	cutA	5.00025		Quercus serrata	cutC	12.6922	-1.89
Pueraria lobata	cutA	6.52699		Quercus serrata	cutC	14.3532	-1.68
Pueraria lobata	cutA	3.03993		Quercus serrata	cutC	10.2998	-1.64
Pueraria lobata	cutB	2.45249		Quercus serrata	cutC	9.01444	-1.79
Pueraria lobata	cutB	3.48203		Quercus serrata	cutC	31.0246	-1.88
Pueraria lobata	cutB	2.37894		Quercus serrata	cutC	17.5409	-2
Pueraria lobata	cutB	2.37122		Pueraria lobata	control	474.107	-0.16
Pueraria lobata	cutB	2.19242		Pueraria lobata	control	471.558	-0.39
Pueraria lobata	cutC	0.483635		Pueraria lobata	control	746.752	-0.25
Pueraria lobata	cutC	0.151551		Pueraria lobata	control	663.158	-0.31
Pueraria lobata	cutC	0.499046		Pueraria lobata	control	582.836	-0.23
Pueraria lobata	cutC	0.848565		Pueraria lobata	control	463.61	-0.21
Pueraria lobata	cutC	0.526767		Pueraria lobata	control	641.654	-0.15
				Pueraria lobata	control	545.926	-0.34
				Pueraria lobata	cutA	565.113	-0.95
				Pueraria lobata	cutA	276.972	-0.29
				Pueraria lobata	cutA	464.37	-0.34
				Pueraria lobata	cutA	532.106	-0.14
				Pueraria lobata	cutA	404.414	-0.21
				Pueraria lobata	cutA	562.315	-0.22
				Pueraria lobata	cutA	342.037	-0.27
				Pueraria lobata	cutB	46.4381	-1.98
				Pueraria lobata	cutB	70.2939	-0.2
				Pueraria lobata	cutB	267.961	-0.15
				Pueraria lobata	cutB	118.3	-0.4
				Pueraria lobata	cutB	74.5343	-1.49
				Pueraria lobata	cutB	75.265	-0.24
				Pueraria lobata	cutC	16.845	-0.215
				Pueraria lobata	cutC	16.9173	-2.1
				Pueraria lobata	cutC	18.7794	-0.4
				Pueraria lobata	cutC	27.2671	-0.39
				Pueraria lobata	cutC	15.8781	-2.3
				Pueraria lobata	cutC	8.52471	-0.23

## Sheet: aquaporin inhibition (Fig4, 5)
Species	Treat	Kleaf		Species	sample#	Treat	gs		Speies	PLC of Kleaf	PLC of gs
Quercus acuta	control	15.8976		Quercus acuta	Qa1	control (before HgCl2 treatment)	133		Quercus acuta	10.0872	9.56066
Quercus acuta	control	14.3104		Quercus acuta	Qa2	control (before HgCl2 treatment)	65.4		Quercus glauca	22.7081	13.8834
Quercus acuta	control	17.9279		Quercus acuta	Qa3	control (before HgCl2 treatment)	48		Castanea crenata	35.4172	19.0765
Quercus acuta	control	16.4002		Quercus acuta	Qa4	control (before HgCl2 treatment)	67.7		Quercus serrata	20.6453	4.79003
Quercus acuta	control	14.4191		Quercus acuta	Qa5	control (before HgCl2 treatment)	59		Pueraria lobata	56.7443	69.1067
Quercus acuta	control	13.9755		Quercus acuta	Qa6	control (before HgCl2 treatment)	56.2
Quercus acuta	HgCl2	15.7147		Quercus glauca	Qg1	control (before HgCl2 treatment)	68.1
Quercus acuta	HgCl2	14.0154		Quercus glauca	Qg2	control (before HgCl2 treatment)	120
Quercus acuta	HgCl2	12.764		Quercus glauca	Qg3	control (before HgCl2 treatment)	83.6
Quercus acuta	HgCl2	14.9144		Quercus glauca	Qg4	control (before HgCl2 treatment)	95.3
Quercus acuta	HgCl2	12.222		Quercus glauca	Qg5	control (before HgCl2 treatment)	26.1
Quercus glauca	control	12.8267		Quercus glauca	Qg6	control (before HgCl2 treatment)	115
Quercus glauca	control	12.3774		Castanea crenata	Cc1	control (before HgCl2 treatment)	229
Quercus glauca	control	12.009		Castanea crenata	Cc2	control (before HgCl2 treatment)	173
Quercus glauca	control	12.331		Castanea crenata	Cc3	control (before HgCl2 treatment)	162
Quercus glauca	control	13.4767		Castanea crenata	Cc4	control (before HgCl2 treatment)	203
Quercus glauca	control	12.4094		Castanea crenata	Cc5	control (before HgCl2 treatment)	45.3
Quercus glauca	HgCl2	7.93768		Quercus serrata	Qs1	control (before HgCl2 treatment)	41.2
Quercus glauca	HgCl2	11.3094		Quercus serrata	Qs2	control (before HgCl2 treatment)	46.9
Quercus glauca	HgCl2	9.29984		Quercus serrata	Qs3	control (before HgCl2 treatment)	40.4
Quercus glauca	HgCl2	9.99685		Quercus serrata	Qs4	control (before HgCl2 treatment)	96.3
Quercus glauca	HgCl2	7.75944		Quercus serrata	Qs5	control (before HgCl2 treatment)	86.6
Quercus glauca	HgCl2	11.9981		Quercus serrata	Qs6	control (before HgCl2 treatment)	113
Castanea crenata	control	8.68747		Quercus serrata	Qs7	control (before HgCl2 treatment)	93.2
Castanea crenata	control	10.0478		Pueraria lobata	Pl1	control (before HgCl2 treatment)	300
Castanea crenata	control	9.6242		Pueraria lobata	Pl2	control (before HgCl2 treatment)	285
Castanea crenata	control	10.7137		Pueraria lobata	Pl3	control (before HgCl2 treatment)	207
Castanea crenata	control	5.55393		Pueraria lobata	Pl4	control (before HgCl2 treatment)	169
Castanea crenata	control	7.26158		Pueraria lobata	Pl5	control (before HgCl2 treatment)	119
Castanea crenata	HgCl2	6.50381		Pueraria lobata	Pl6	control (before HgCl2 treatment)	117
Castanea crenata	HgCl2	6.85536		Pueraria lobata	Pl7	control (before HgCl2 treatment)	103
Castanea crenata	HgCl2	4.64749		Quercus acuta	Qa1	control (before HgCl2 treatment)	94.4
Castanea crenata	HgCl2	6.40594		Quercus acuta	Qa2	HgCl2	50.7
Castanea crenata	HgCl2	3.51335		Quercus acuta	Qa3	HgCl2	37.1
Quercus serrata	control	7.33513		Quercus acuta	Qa4	HgCl2	77.9
Quercus serrata	control	4.29966		Quercus acuta	Qa5	HgCl2	52.7
Quercus serrata	control	6.78515		Quercus acuta	Qa6	HgCl2	63.2
Quercus serrata	control	6.69842		Quercus glauca	Qg1	HgCl2	70.4
Quercus serrata	control	7.82687		Quercus glauca	Qg2	HgCl2	125
Quercus serrata	control	7.79714		Quercus glauca	Qg3	HgCl2	72.4
Quercus serrata	HgCl2	4.80361		Quercus glauca	Qg4	HgCl2	80
Quercus serrata	HgCl2	5.87758		Quercus glauca	Qg5	HgCl2	12.8
Quercus serrata	HgCl2	4.31017		Quercus glauca	Qg6	HgCl2	103
Quercus serrata	HgCl2	6.22495		Castanea crenata	Cc1	HgCl2	226
Quercus serrata	HgCl2	5.57357		Castanea crenata	Cc2	HgCl2	147
Quercus serrata	HgCl2	6.04037		Castanea crenata	Cc3	HgCl2	156
Quercus serrata	HgCl2	4.88923		Castanea crenata	Cc4	HgCl2	124
Pueraria lobata	control	6.26908		Castanea crenata	Cc5	HgCl2	28.8
Pueraria lobata	control	6.8122		Quercus serrata	Qs1	HgCl2	49.1
Pueraria lobata	control	7.57892		Quercus serrata	Qs2	HgCl2	59.3
Pueraria lobata	control	7.27315		Quercus serrata	Qs3	HgCl2	32.3
Pueraria lobata	control	9.50043		Quercus serrata	Qs4	HgCl2	90.5
Pueraria lobata	control	6.52612		Quercus serrata	Qs5	HgCl2	95.6
Pueraria lobata	HgCl2	4.51082		Quercus serrata	Qs6	HgCl2	73.9
Pueraria lobata	HgCl2	6.18874		Quercus serrata	Qs7	HgCl2	66.3
Pueraria lobata	HgCl2	1.87363		Pueraria lobata	Pl1	HgCl2	66
Pueraria lobata	HgCl2	2.25145		Pueraria lobata	Pl2	HgCl2	61
Pueraria lobata	HgCl2	2.33939		Pueraria lobata	Pl3	HgCl2	78.5
Pueraria lobata	HgCl2	1.85113		Pueraria lobata	Pl4	HgCl2	30
				Pueraria lobata	Pl5	HgCl2	49.6
				Pueraria lobata	Pl6	HgCl2	46.3
				Pueraria lobata	Pl7	HgCl2	37

## Sheet: vein density and LMA (TableS1)
Species	Major vein density (mm mm-2)		Species	Minor vein density (mm mm-2)		Species	Leaf area (cm2)		Species	Leaf mass per area (g m-2)		Species	Largest vessel area in the midrib (µm2)
Quercus acuta	6.22		Quercus acuta	7.9696		Quercus acuta	29.2		Quercus acuta	119.444		Quercus acuta	1065.7
Quercus acuta	5.9		Quercus acuta	8.29107		Quercus acuta	33.4		Quercus acuta	115.278		Quercus acuta	989.75
Quercus acuta	5.27		Quercus acuta	8.96742		Quercus acuta	35.4		Quercus acuta	108.889		Quercus acuta	891.7
Quercus acuta	5.41		Quercus acuta	8.6069		Quercus acuta	35.2		Quercus acuta	115.833		Quercus acuta	834.64
Quercus acuta	5.27		Quercus acuta	9.13383		Quercus acuta	36.7		Quercus acuta	115.278		Quercus acuta	1108.26
Quercus acuta	6.56		Quercus acuta	8.3891		Quercus acuta	28.2		Quercus acuta	104.444		Quercus acuta	736.56
Quercus glauca	6.12		Quercus acuta	8.32015		Quercus acuta	29.2		Quercus glauca	113.333		Quercus glauca	1104.72
Quercus glauca	7.15		Quercus glauca	13.9327		Quercus acuta	30.1		Quercus glauca	111.667		Quercus glauca	1348.18
Quercus glauca	6.66		Quercus glauca	13.9894		Quercus acuta	37.4		Quercus glauca	123.056		Quercus glauca	1115.5
Quercus glauca	7.32		Quercus glauca	14.2425		Quercus acuta	33		Quercus glauca	110.278		Quercus glauca	1166.99
Quercus glauca	6.57		Quercus glauca	14.3101		Quercus acuta	32.7		Quercus glauca	117.778		Quercus glauca	1139.05
Castanea crenata	5.06		Quercus glauca	14.7103		Quercus glauca	50.2		Quercus glauca	108.889		Quercus glauca	1279.13
Castanea crenata	5.54		Quercus glauca	14.7768		Quercus glauca	73.1		Castanea crenata	61.8519		Castanea crenata	792.62
Castanea crenata	4.42		Quercus glauca	14.9695		Quercus glauca	50.1		Castanea crenata	62.963		Castanea crenata	859.67
Castanea crenata	5.52		Castanea crenata	9.30609		Quercus glauca	72.6		Castanea crenata	64.4444		Castanea crenata	833.33
Castanea crenata	5.57		Castanea crenata	8.19151		Quercus glauca	33.5		Castanea crenata	67.7778		Castanea crenata	1083.17
Castanea crenata	5.9		Castanea crenata	8.64693		Quercus glauca	29.1		Castanea crenata	61.8519		Castanea crenata	1067.61
Quercus serrata	6.93		Castanea crenata	9.27613		Quercus glauca	44.6		Castanea crenata	70.3704		Castanea crenata	1180.95
Quercus serrata	6.26		Castanea crenata	9.94128		Quercus glauca	49		Quercus serrata	89.8413		Quercus serrata	1530.57
Quercus serrata	7.59		Castanea crenata	9.44391		Quercus glauca	38.2		Quercus serrata	80.9524		Quercus serrata	1447.96
Quercus serrata	7.51		Castanea crenata	9.15029		Quercus glauca	39.3		Quercus serrata	84.127		Quercus serrata	1056.03
Quercus serrata	6.99		Quercus serrata	9.18103		Quercus glauca	39.7		Quercus serrata	93.3333		Quercus serrata	1051.64
Pueraria lobata	2.15		Quercus serrata	9.27213		Quercus glauca	24.7		Quercus serrata	85.0794		Quercus serrata	837.32
Pueraria lobata	2.21		Quercus serrata	9.31967		Castanea crenata	64.8		Quercus serrata	90.7937		Quercus serrata	1258.78
Pueraria lobata	2.25		Quercus serrata	9.39988		Castanea crenata	36.4		Pueraria lobata	26.2222		Quercus serrata	880.03
Pueraria lobata	2.73		Quercus serrata	9.47079		Castanea crenata	60.8		Pueraria lobata	28.2222		Quercus serrata	733.56
Pueraria lobata	2.68		Quercus serrata	9.75639		Castanea crenata	40.4		Pueraria lobata	24.6667		Pueraria lobata	2584.68
			Quercus serrata	9.85344		Castanea crenata	50		Pueraria lobata	33.1111		Pueraria lobata	3431.78
			Pueraria lobata	6.89582		Castanea crenata	35.8		Pueraria lobata	20.4444		Pueraria lobata	3018.28
			Pueraria lobata	7.38458		Castanea crenata	53.2		Pueraria lobata	39.3333		Pueraria lobata	2850.3
			Pueraria lobata	7.49433		Castanea crenata	41.7					Pueraria lobata	3637.93
			Pueraria lobata	7.78298		Castanea crenata	63.7					Pueraria lobata	2971.66
			Pueraria lobata	7.79035		Castanea crenata	63.4
			Pueraria lobata	7.8232		Castanea crenata	62.1
			Pueraria lobata	8.35355		Quercus serrata	24.3
						Quercus serrata	22.7
						Quercus serrata	22.4
						Quercus serrata	24.4
						Quercus serrata	25.4
						Quercus serrata	27.9
						Quercus serrata	31.2
						Quercus serrata	24
						Quercus serrata	23.7
						Quercus serrata	24.2
						Quercus serrata	37.6
						Quercus serrata	30.7
						Quercus serrata	27.5
						Pueraria lobata	129.02
						Pueraria lobata	97.91
						Pueraria lobata	84
						Pueraria lobata	102.12
						Pueraria lobata	88.42
						Pueraria lobata	116.81
						Pueraria lobata	146.73
						Pueraria lobata	122.53
						Pueraria lobata	148.66
						Pueraria lobata	189.84
						Pueraria lobata	133.61
						Pueraria lobata	152.43

## Sheet: Leaf water relations (TableS2)
Species	Ψs.sat	Ψw.tlp	εmax
Quercus glauca	-1.69	-1.86	18
Quercus glauca	-1.72	-1.88	20.2
Quercus glauca	-1.66	-1.87	14.5
Quercus glauca	-1.73	-1.98	13
Quercus glauca	-1.86	-2.1	15.9
Quercus glauca	-2.02	-2.19	25.9
Quercus glauca	-2.15	-2.41	20
Quercus serrata	-1.76	-2.19	8.9
Quercus serrata	-2.02	-2.45	11.3
Quercus serrata	-1.81	-2.15	11.2
Quercus serrata	-1.98	-2.38	11.5
Quercus serrata	-1.92	-2.26	12.3
Quercus serrata	-1.85	-2.25	10.1
Quercus serrata	-1.77	-2.02	13.7
Quercus serrata	-2.18	-2.48	17.6
Quercus serrata	-2.03	-2.25	20.6
Quercus serrata	-1.89	-2.24	11.8
Pueraria lobata	-0.96	-1.15	7.9
Pueraria lobata	-1.63	-1.9	11.3
Pueraria lobata	-1.49	-1.77	8.7
Pueraria lobata	-1.2	-1.43	7.3
Pueraria lobata	-1.21	-1.49	6.4
Pueraria lobata	-1.31	-1.57	7.8
Pueraria lobata	-1.59	-1.85	10.9
Pueraria lobata	-1.28	-1.45	10.3
